# Supplementary material for: Disrupted Spontaneous Neural Activity in Patients With Thyroid-Associated Ophthalmopathy: A Resting-State fMRI Study Using Amplitude of Low-Frequency Fluctuation
Source: Front Hum Neurosci. 2021 Jun 11;15:676967. doi: 10.3389/fnhum.2021.676967 (PMC8226248; doi:10.3389/fnhum.2021.676967)
Supplement: Supplementary file 2 [file Data_Sheet_1.ZIP]

Archive with 8 entries (4 files):
- 1_ANOVA/spmF_0001.nii
- 2_AC-HC/
- 2_AC-HC/spmT_0001.nii
- 3_AC-IN/
- 3_AC-IN/spmT_0001.nii
- 4_IN-HC/
- 4_IN-HC/spmT_0001.nii
- 1_ANOVA/
